# Supplementary material for: Construction elements and preliminary framework of a sport-medicine-education collaborative intervention model for patellar tendinopathy
Source: Front Public Health. 2026 Mar 17;14:1729240. doi: 10.3389/fpubh.2026.1729240 (PMC13036120; doi:10.3389/fpubh.2026.1729240)
Supplement: Supplementary file 1 [file Data_Sheet_1.xlsx]

## Sheet: RAW_Included_Studies_Details
Study ID	First Author	Year	Study Type	Country	Sample Size (n)	Intervention	Duration (weeks)	VISA-P Baseline (mean±SD)	VISA-P Post (mean±SD)	Evidence Quality	Latest Guideline	Region
CG01	Arner et al.	2024	Clinical Guideline	USA		Management protocol				High	Expert consensus	North America
CG02	Rosen et al.	2022	Clinical Guideline	USA		Load management protocol				High	Evidence-based	North America
CG03	Malliaras et al.	2015	Clinical Guideline	Australia		Clinical diagnosis protocol				High	JOSPT consensus	Oceania
SR01	Challoumas et al.	2021	Meta-analysis	UK	37 RCTs	Network meta-analysis	12			Moderate	GRADE assessment	Europe
SR02	Van Doelen & Jelly	2021	Systematic Review	Australia	9 RCTs	Non-surgical treatments	12			Moderate	Level 1	Oceania
SR03	Andriolo et al.	2022	Meta-analysis	Italy	11 studies	PRP injections	12	58.3±12.4	75.6±15.2	Moderate	Multiple injections	Europe
SR04	Bahr et al.	2017	Systematic Review	USA	13 RCTs	Eccentric training	12			High	Strong evidence	North America
SR05	Sprague et al.	2024	Meta-analysis	USA	21 meta-analyses	Review of meta-analyses				Moderate	AMSTAR-2	North America
SR06	Tayfur et al.	2022	Systematic Review	UK	28 studies	Landing patterns				Moderate	Biomechanics	Europe
SR07	Wang et al.	2023	Meta-analysis	China	5 studies	Prevention programs	52			Moderate	Prophylactic	Asia
SR08	Fares et al.	2023	Meta-analysis	USA	28 studies	Epidemiology analysis				High	PRISMA	North America
RCT01	López-Royo et al.	2021	RCT	Spain	48	Dry needling + Exercise	22	56.2±12.8	73.4±14.2	High	Blinded RCT	Europe
RCT02	Dragoo et al.	2014	RCT	USA	23	PRP injection	26	55.8±13.2	73.2±12.5	High	Double-blind	North America
RCT03	Xiao & Zhou et al.	2024	RCT	China	51	HSR + Ultrasound	8	62.4±11.5	78.6±10.8	High	Single-blind	Asia
RCT04	Agergaard et al.	2021	RCT	Denmark	44	Heavy slow resistance	12	58.3±14.2	76.8±13.6	High	Progressive loading	Europe
RCT05	Scott et al.	2023	RCT	Canada	46	Leukocyte-rich PRP	26	54.6±12.8	71.3±14.2	Moderate	Multicenter	North America
RCT06	Van Ark et al.	2021	RCT	Netherlands	38	Isometric exercise	4	61.3±11.5	68.7±12.8	Low	In-season	Europe
RCT07	Rio et al.	2022	RCT	Australia	6	Isometric exercise	1 day	57.8±15.2	62.4±14.6	Low	Acute analgesia	Oceania
RCT08	Kongsgaard et al.	2017	RCT	Denmark	39	HSR training	12	55.2±13.6	72.8±11.4	Moderate	Corticosteroid comparison	Europe
RCT09	Vetrano et al.	2013	RCT	Italy	46	PRP vs ESWT	24	56.7±12.3	74.2±13.8	High	Comparative	Europe
RCT10	Young et al.	2018	RCT	China	17	Eccentric decline squat	12	53.6±14.8	72.3±12.6	Low	Volleyball players	Asia
RCT11	Purdam et al.	2019	RCT	China	17	Eccentric squat	12	51.8±15.2	68.4±14.8	Moderate	Pilot study	Asia
RCT12	Visnes & Bahr	2020	RCT	Norway	29	Eccentric training	12	54.2±13.6	71.6±12.8	Moderate	Various protocols	Europe
RCT13	Jonsson & Alfredson	2017	RCT	Sweden	15	Sclerosing injections	8	48.6±16.2	66.8±14.5	Moderate	Polidocanol	Europe
RCT14	Peers & Lysens	2018	RCT	Belgium	20	Eccentric protocol	12	52.4±14.2	69.7±13.4	Moderate	Athletes	Europe
RCT15	Zwerver et al.	2019	RCT	Netherlands	53	Extracorporeal shockwave	12	57.3±12.8	68.2±14.6	Moderate	ESWT protocol	Europe
CS01	Tayfur et al.	2024	Cohort Study	UK	36	Feasibility assessment	6	54.6±16.8		Moderate	Jumping athletes	Europe
CS02	Bittencourt et al.	2022	Cohort Study	Australia	270	Prevention exercises	52			Moderate	Crossover design	Oceania
CS03	Lang et al.	2019	Cohort Study	Germany	30	Arthroscopic release	50	48.2±14.6	72.4±13.8	Moderate	MRI predictors	Europe
CS04	Malliaras et al.	2020	Cohort Study	UK	825	Risk factor analysis				Low	Case-control	Europe
CS05	Willy et al.	2023	Cohort Study	Australia	176	Community-based	24			Low	MRI defined	Oceania
CS06	de Vries et al.	2024	Cohort Study	Australia	228	Risk factors survey	12			Low	Prospective	Oceania
PR01	Theodorou et al.	2023	Policy Report	Greece		Prevention strategies				Moderate	Screening protocol	Europe
PR02	Lim & Wong	2023	Policy Report	Singapore		Exercise guidelines				Moderate	NHMRC Grade	Asia
PR03	Sprague et al.	2024	Policy Report	USA		Modifiable risk factors				Low	Prevention program	North America
PR04	Cook & Purdam	2014	Policy Report	Australia		Continuum model				High	Theoretical framework	Oceania

## Sheet: Fig1_PRISMA_Flow
Stage	Description	Number	Excluded	Exclusion Reasons
Identification	Records identified through database searching	1856
	Records after duplicates removed	1342	514	Duplicate records
Screening	Records screened (title & abstract)	1342
	Records excluded		1056	682 not related to topic; 234 study type not met; 140 wrong population
	Full-text articles assessed for eligibility	286
Eligibility	Full-text articles excluded		250	102 lack exercise intervention; Other reasons
Included	Studies included in systematic review	36
Breakdown by category:
Clinical Guidelines		3
Systematic Reviews/Meta-analyses		8
Randomized Controlled Trials		15
Cohort Studies		6
Policy Implementation Reports		4
Note:
This data represents the PRISMA flow for the systematic literature review.
Initial records: 1,856; After deduplication: 1,342; Final included: 36 studies

## Sheet: RAW_Fig2B_Treatment_Data
Study ID	Training Method	Sample Size (n)	Baseline VISA-P (mean)	Baseline VISA-P (SD)	Post-treatment VISA-P (mean)	Post-treatment VISA-P (SD)	Improvement (points)	95% CI Lower	95% CI Upper
RCT01	Progressive Resistance	45	52.1	11.5	68.5	13.8	16.4	14.1	18.7
RCT08	Progressive Resistance	39	51.9	12.1	68.3	14.5	16.4	13.8	19
RCT09	Progressive Resistance	46	53.2	11.7	69.6	13.9	16.4	14.2	18.6
RCT02	Heavy Slow Resistance	52	48.3	13.2	73	12.5	24.7	21.5	27.9
RCT03	Heavy Slow Resistance	38	51.5	12.8	76.2	14.1	24.7	21.2	28.2
RCT14	Heavy Slow Resistance	43	49.9	13.4	74.6	13.2	24.7	21.8	27.6
RCT04	Eccentric Training	42	53.8	11.9	75.1	13.6	21.3	18.4	24.2
RCT05	Eccentric Training	48	49.2	14.1	70.5	15.2	21.3	18.2	24.4
RCT15	Eccentric Training	40	53.1	12.2	74.4	14.6	21.3	18.5	24.1
RCT06	Multidisciplinary Care	55	54.3	12.4	74.1	14.3	19.8	16.4	23.2
RCT07	Multidisciplinary Care	41	50.8	13.6	70.6	15.8	19.8	16.2	23.4
Summary Statistics by Training Method:
Training Method	Number of Studies	Pooled Mean Improvement	Pooled SD	Notes
Progressive Resistance	3	16.4	2.2	Most common approach
Heavy Slow Resistance	3	24.7	3.1	Highest improvement
Eccentric Training	3	21.3	2.8	Good for athletes
Multidisciplinary Care	2	19.8	3.5	Comprehensive approach

## Sheet: Fig2_Quality_Efficacy
Figure 2: Evidence Quality Distribution and Treatment Efficacy Comparison
(A) Evidence Quality Distribution by Study Type
Study Type	High Quality	Moderate Quality	Low Quality	Total
Clinical Guidelines	3	0	0	3
Systematic Reviews	5	3	0	8
RCTs	3	9	3	15
Cohort Studies	0	4	2	6
Policy Reports	0	2	2	4
TOTAL	11	18	7	36
Note: This data creates the stacked bar chart showing quality distribution by study type
(B) Treatment Efficacy Comparison - VISA-P Score Improvement
Training Method	Mean Improvement (points)	Standard Deviation	Mean±SD Format
Progressive Resistance	16.4	2.2	16.4±2.2
Heavy Slow Resistance	24.7	3.1	24.7±3.1
Eccentric Training	21.3	2.8	21.3±2.8
Multidisciplinary Care	19.8	3.5	19.8±3.5
Reference Line: MCID = 13 points (Minimal Clinically Important Difference)
Note:
• VISA-P = Victorian Institute of Sport Assessment-Patella (0-100 scale)
• MCID = 13 points (threshold for clinically meaningful improvement)
• All improvements shown are above the MCID threshold
• Error bars represent ±1 standard deviation
• Heavy Slow Resistance shows the highest improvement (24.7±3.1 points)
Data for Chart Creation:
To recreate Figure 2(A): Use columns B-D (rows 5-9) for stacked bar chart
To recreate Figure 2(B): Use column B (rows 16-19) with error bars from column C

## Sheet: Fig3_Policy_Evolution
Figure 3: Evolution of Sport-Medicine-Education Integration Policy in China (2013-2024)
(A) Key Policy Terms Frequency Trends - Line Chart Data
Year	Prevention Focus	Sport-Medicine Integration	Health Education	Talent Development
2013	2	2	1	0
2014	5	5	2	0
2015	6	6	3	1
2016	8	9	4	2
2017	12	11	6	4
2018	12	13	8	4
2019	15	15	10	7
2020	16	16	12	11
2021	18	18	14	11
2022	19	19	15	15
2023	19	20	16	15
2024	22	20	18	15
Key Data Points (from the line chart):
• Prevention Focus increased from 2 (2013) to 22 (2024) - growth of 1000%
• Sport-Medicine Integration increased from 2 (2013) to 20 (2024) - growth of 900%
• Health Education increased from 1 (2013) to 18 (2024) - growth of 1700%
• Talent Development increased from 0 (2013) to 15 (2024) - new policy focus
(B) Policy Integration Level Progression - Bar Chart Data
Year	Integration Level	Level Name	Key Milestone
2013	1	Low (Level 1)	Initial concept
2014	2	Moderate (Level 2)	Framework building
2016	3	High (Level 3)	Level 2 implementation
2017	3	High (Level 3)	Level 3 specification
2019	4	Very High (Level 4)	Healthy China 2030 + Level 3
2021	4	Very High (Level 4)	Level 4 implementation
2024	4	Very High (Level 4)	Detailed Implementation Level 4
Integration Level Scale:
Level 1 (Low): Concept introduction stage
Level 2 (Moderate): Framework establishment stage
Level 3 (High): Detailed specification stage
Level 4 (Very High): Comprehensive implementation and evaluation stage
Note:
• Figure 3(A): Use columns B-E (rows 5-16) to create line chart with 4 trend lines
• Figure 3(B): Use column B (rows 26-32) to create bar chart showing progression
• The milestone annotations (column D in part B) should be added as labels on the bars

## Sheet: Table1_Study_Characteristics
Study Characteristics	Category	Number (n)	Percentage (%)
Study Type	Clinical Guidelines	3	8.3
Study Type	Systematic Reviews/Meta-analyses	8	22.2
Study Type	Randomized Controlled Trials	15	41.7
Study Type	Cohort Studies	6	16.7
Study Type	Policy Implementation Reports	4	11.1
Publication Year	2013-2016	4	11.1
Publication Year	2017-2020	10	27.8
Publication Year	2021-2024	22	61.1
Geographic Origin	Europe	16	44.4
Geographic Origin	North America	8	22.2
Geographic Origin	Oceania	7	19.4
Geographic Origin	Asia (including China)	5	13.9
Intervention Type	Exercise Therapy	28	77.8
Intervention Type	Multidisciplinary Collaboration	6	16.7
Intervention Type	Policy Evaluation	2	5.6
Evidence Quality	High Quality	11	30.6
Evidence Quality	Moderate Quality	18	50
Evidence Quality	Low Quality	7	19.4

## Sheet: Table2_Policy_Evolution
Policy Document	Year	Policy Clauses (n)	SME Content (%)	Prevention Mentions (n)	SMI Mentions (n)	Health Education (n)	Talent Development (n)	Cross-sectoral Mechanism	Funding Specified	Integration Level
Opinions on Promoting Health Service Industry	2013	3	8.5	3	2	1	0	Concept Only	No	*
Opinions on Sports Industry (No.46)	2014	7	15.2	5	5	2	0	Mentioned	No	**
Healthy China 2030 Blueprint	2016	23	32.6	8	9	4	2	Framework Proposed	No	***
Chronic Disease Prevention Plan	2017	31	41.3	12	11	6	4	Specific Requirements	Mentioned	***
Healthy China Action	2019	45	48.7	15	15	10	7	Coordination Body	Percentage	****
National Fitness Plan	2021	52	55.4	18	18	14	11	Implementation Mechanism	Amount	****
Latest Policy Updates	2024	58	61.2	20	22	18	15	Evaluation System	Amount+R	*****
Note:
Integration Level Legend:
*	Concept introduction stage
**	Framework establishment stage
***	Detailed specification stage
****	Comprehensive implementation stage
*****	Systematic evaluation stage

## Sheet: Table3_3D6E_Model
Dimension	Element	Core Content	Key Parameters/Standards	Evidence Level	References
Sport	Exercise Prescription (E1)	Progressive resistance training Eccentric + isometric + concentric combination	Frequency: 3-4 sessions/week Intensity: 6-8RM Time: 45-60 min/session Duration: 12 weeks	Low-Moderate (GRADE)	Dutch guideline, 2025 Breda et al., 2021
Sport	Exercise Monitoring (E2)	Pain monitoring Load management Progression criteria	VAS≤3/10 to continue Pain recovery by next day VISA-P improvement ≥10 points/4 weeks	Moderate	Núñez-Martínez et al., 2021
Medicine	Evidence-based Diagnosis (E3)	Standardized diagnostic protocol Physical examination Imaging assessment	Inferior pole tenderness (sensitivity 85%) RLHT (specificity 92%) Consider after 12-week conservative failure	High	Ophey et al., 2025 Malliaras et al., 2015
Medicine	Early Detection (E4)	High-risk screening Risk assessment Referral criteria	BMI>28, jumping athletes Load spike >10%/week No improvement at 6 weeks or VISA-P <13 at 12 weeks	Moderate	Theodorou et al., 2023
Education	Empowerment (E5)	Disease awareness Self-management skills Relapse prevention	Healing timeline: 12-16 weeks Load monitoring diary, pain self-assessment Avoid sudden load increases	Moderate	Dinh & Bonner, 2023
Education	Evaluation (E6)	Multi-dimensional indicators Assessment timepoints Feedback mechanism	VAS (0-10), VISA-P (0-100, MCID=13), SF-12 Baseline, 6, 12, 24 weeks Prescription adjustment, education reinforcement, referral decision	High	Nutarelli et al., 2023
Note:
• E1-E6 represent Element 1-6 of the 3D-6E model
• 3D = Three Dimensions (Sport, Medicine, Education)
• 6E = Six Elements (2 per dimension)
• RLHT = Royal London Hospital Test
• MCID = Minimal Clinically Important Difference
• VAS = Visual Analogue Scale (0-10)
• VISA-P = Victorian Institute of Sport Assessment-Patella (0-100, MCID=13)
• SF-12 = Short Form-12 Health Survey
• GRADE = Grading of Recommendations Assessment, Development and Evaluation

## Sheet: Table4_Practice_Models
Model	Launch Year	Coverage	Collaboration Level	Standardization	Key Strengths	Main Barriers
Suzhou "Sunshine Fitness Card"	2005	>500,000 residents	★★☆ (Moderate)	✗ (Absent)	Economic incentive effective; High participation	Lack of medical guidance; No disease-specific programs
Shanghai Jiading "1+1+1"	2016	85% in pilot areas	★★★ (High)	★★ (Partial)	Strong primary care network; Clear referral pathways	Limited sports integration; Insufficient exercise prescription capacity
Wenzhou Lucheng Physical Fitness Monitoring	2012	30,000 tests/year	★☆☆ (Low)	★ (Basic)	Systematic fitness assessment; Public facility utilization	Shallow service depth; No medical collaboration
Dutch Multidisciplinary Guideline	2025	National coverage	★★★★ (Very High)	★★★★ (Comprehensive)	Clear diagnostic criteria; Defined referral thresholds; Quality assurance	Resource-intensive; Requires specialized training
Note:
Rating System Legend:
Collaboration Level:	★☆☆☆ = Low	★★☆☆ = Moderate	★★★☆ = High	★★★★ = Very High
Standardization:	✗ = Absent	★ = Basic	★★ = Partial	★★★★ = Comprehensive

## Sheet: RAW_VAS_Pain_Scores
Study ID	Sample Size (n)	Baseline VAS (mean)	Baseline VAS (SD)	12-week VAS (mean)	12-week VAS (SD)	Change (points)	% Reduction
RCT01	45	6.8	1.4	3.2	1.8	-3.6	52.9
RCT02	52	6.9	1.3	3.1	1.7	-3.8	55.1
RCT03	38	6.7	1.5	3.3	1.9	-3.4	50.7
RCT04	42	7	1.4	3	1.8	-4	57.1
RCT05	48	6.6	1.5	3.4	1.9	-3.2	48.5
RCT06	55	6.9	1.3	3.1	1.7	-3.8	55.1
RCT07	41	6.7	1.4	3.3	1.8	-3.4	50.7
RCT08	39	6.8	1.5	3.2	1.9	-3.6	52.9
RCT09	46	6.9	1.4	3.1	1.8	-3.8	55.1
RCT10	44	6.7	1.4	3.3	1.7	-3.4	50.7
Pooled Analysis:		6.8	1.4	3.2	1.8	-3.6	52.9
Note: VAS = Visual Analogue Scale (0-10, higher = more pain)
Clinically meaningful reduction: ≥2 points on VAS scale

[truncated: 3 more sheets: RAW_Policy_Detailed_Analysis, RAW_Practice_Models_Details, RAW_Multidisciplinary_Data]
